# Supplementary material for: p53 Regulates Mitochondrial Dynamics in Vascular Smooth Muscle Cell Calcification
Source: Int J Mol Sci. 2023 Jan 13;24(2):1643. doi: 10.3390/ijms24021643 (PMC9864220; doi:10.3390/ijms24021643)
Supplement: Supplementary file 1 [file ijms-24-01643-s001.zip]

Archive with 1 entries (1 files):
- ijms-1984129-supplementary.pptx
